# Supplementary material for: Medicinal Cannabis for Paediatric Developmental, Behavioural and Mental Health Disorders
Source: Int J Environ Res Public Health. 2023 Apr 7;20(8):5430. doi: 10.3390/ijerph20085430 (PMC10138057; doi:10.3390/ijerph20085430)
Supplement: Supplementary file 1 [file ijerph-20-05430-s001.zip]

Archive with 1 entries (1 files):
- ijerph-2245079-supplementary.pdf
